# Supplementary material for: The Influence of High-Intensity Ultrasonication on Properties of Cellulose Produced from the Hop Stems, the Byproduct of the Hop Cones Production
Source: Molecules. 2022 Apr 19;27(9):2624. doi: 10.3390/molecules27092624 (PMC9102265; doi:10.3390/molecules27092624)
Supplement: Supplementary file 1 [file molecules-27-02624-s001.zip]

Archive with 1 entries (1 files):
- molecules-1672730-supplementary.pdf
